# Supplementary material for: Pilot study on the influence of acute alcohol exposure on biophysical parameters of leukocytes
Source: Front Mol Biosci. 2023 Aug 8;10:1243155. doi: 10.3389/fmolb.2023.1243155 (PMC10442941; doi:10.3389/fmolb.2023.1243155)
Supplement: Supplementary file 2 [file Table1.xlsx]

## Sheet: Tabelle1
Please enter values
Sex (f/m)	m
height in cm	180
weight in kg	80
age in years	25
Vol % of alcoholic beverage	40
only change max. BAC (not realistic BAC!)
max. BAC	1.5
realistic BAC on an empty stomach (assumed resorption deficit of 20%) maximum will be reached about 60 min. after and of consumption (if consumed within 30 min, or less)	1.2
Your results (please don't manipulate)
estimated total body water in l	46.296
required alcohol in gr	91.5793
ml of alcoholic beverage needed (consumption within 30 minutes)	286.185
